# Supplementary material for: Microeukaryote community coalescence strengthens community stability and elevates diversity
Source: FEMS Microbiol Ecol. 2024 Jul 13;100(8):fiae100. doi: 10.1093/femsec/fiae100 (PMC11287207; doi:10.1093/femsec/fiae100)
Supplement: fiae100_Supplemental_Files [file fiae100_supplemental_files.zip]

Archive with 2 entries (2 files):
- Supplementary data.pdf
- Supplementary data_tables.xlsx
