# Supplementary material for: Microeukaryote community coalescence strengthens community stability and elevates diversity
Source: FEMS Microbiol Ecol. 2024 Jul 13;100(8):fiae100. doi: 10.1093/femsec/fiae100 (PMC11287207; doi:10.1093/femsec/fiae100)
Supplement: fiae100_Supplemental_Files [file fiae100_supplemental_files.zip › Supplementary data_tables.xlsx]

## Sheet: Table S1
Table S1. Barcoded primers used in the study
name	index	index	primer	name	fused_sequence	Tm	checked: http://biotools.nubic.northwestern.edu/OligoCalc.html
Balzano_F	1	ACAGACGACTACAAACGGAATCGA	CCAGCASCYGCGGTAATTCC	Balzano_F_1	ACAGACGACTACAAACGGAATCGACCAGCASCYGCGGTAATTCC	71	good
Balzano_F	2	TCGATTCCGTTTGTAGTCGTCTGT	CCAGCASCYGCGGTAATTCC	Balzano_F_2	TCGATTCCGTTTGTAGTCGTCTGTCCAGCASCYGCGGTAATTCC	71	good
Balzano_F	3	AACTAGGCACAGCGAGTCTTGGTT	CCAGCASCYGCGGTAATTCC	Balzano_F_3	AACTAGGCACAGCGAGTCTTGGTTCCAGCASCYGCGGTAATTCC	72	good
Balzano_F	4	TTCGGATTCTATCGTGTTTCCCTA	CCAGCASCYGCGGTAATTCC	Balzano_F_4	TTCGGATTCTATCGTGTTTCCCTACCAGCASCYGCGGTAATTCC	70	good
Balzano_F	5	GAGAGGACAAAGGTTTCAACGCTT	CCAGCASCYGCGGTAATTCC	Balzano_F_5	GAGAGGACAAAGGTTTCAACGCTTCCAGCASCYGCGGTAATTCC	71	good
Balzano_F	6	ATCTCTTGACACTGCACGAGGAAC	CCAGCASCYGCGGTAATTCC	Balzano_F_6	ATCTCTTGACACTGCACGAGGAACCCAGCASCYGCGGTAATTCC	72	good
Balzano_F	7	ATGAGTTCTCGTAACAGGACGCAA	CCAGCASCYGCGGTAATTCC	Balzano_F_7	ATGAGTTCTCGTAACAGGACGCAACCAGCASCYGCGGTAATTCC	71	good
3143R	1	ACCGAGATCCTACGAATGGAGTGT	RCCACAAGCYARTTATCC	3143R_1	ACCGAGATCCTACGAATGGAGTGTRCCACAAGCYARTTATCC	67	good
3143R	2	ACGGTATGTCGAGTTCCAGGACTA	RCCACAAGCYARTTATCC	3143R_2	ACGGTATGTCGAGTTCCAGGACTARCCACAAGCYARTTATCC	67	good
3143R	3	AGGTGATCCCAACAAGCGTAAGTA	RCCACAAGCYARTTATCC	3143R_3	AGGTGATCCCAACAAGCGTAAGTARCCACAAGCYARTTATCC	66	good
3143R	4	TTCTGAAGTTCCTGGGTCTTGAAC	RCCACAAGCYARTTATCC	3143R_4	TTCTGAAGTTCCTGGGTCTTGAACRCCACAAGCYARTTATCC	66	ok
3143R	5	GACAGACACCGTTCATCGACTTTC	RCCACAAGCYARTTATCC	3143R_5	GACAGACACCGTTCATCGACTTTCRCCACAAGCYARTTATCC	67	good
3143R	6	TTCTCAGTCTTCCTCCAGACAAGG	RCCACAAGCYARTTATCC	3143R_6	TTCTCAGTCTTCCTCCAGACAAGGRCCACAAGCYARTTATCC	67	ok
3143R	7	TAGCTGACTGTCTTCCATACCGAC	RCCACAAGCYARTTATCC	3143R_7	TAGCTGACTGTCTTCCATACCGACRCCACAAGCYARTTATCC	67	good
3143R	8	TACAAGCATCCCAACACTTCCACT	RCCACAAGCYARTTATCC	3143R_8	TACAAGCATCCCAACACTTCCACTRCCACAAGCYARTTATCC	66	good

## Sheet: Table S2
Table S2. Summary of sequence processing
Raw good quality reads (Q>9) before demultiplexing	Fasta_file_name	Sample_ID	Raw good quality reads (Q>9)	Filtered reads (2-6 kbp)	Final reads used for consensus creation	Coverage (%)
2436290	Euk_F11A.fastq	F11A	19693	18932	18449	93.683
	Euk_F11B.fastq	F11B	10680	10161	9873	92.4438
	Euk_F11C.fastq	F11C	21735	20764	20222	93.0389
	Euk_F11D.fastq	F11D	8084	7678	7446	92.1079
	Euk_F11E.fastq	F11E	12794	12278	11982	93.6533
	Euk_F12A.fastq	F12A	44856	42583	41029	91.4683
	Euk_F12B.fastq	F12B	24285	22920	22037	90.7433
	Euk_F12C.fastq	F12C	44526	42282	40808	91.6498
	Euk_F12D.fastq	F12D	16516	15538	15045	91.0935
	Euk_F12E.fastq	F12E	35955	34316	33276	92.549
	Euk_F21A.fastq	F21A	57259	55312	54401	95.0086
	Euk_F21B.fastq	F21B	29339	28357	27817	94.8124
	Euk_F21C.fastq	F21C	53050	51156	50412	95.0273
	Euk_F21D.fastq	F21D	22595	21557	21223	93.9279
	Euk_F21E.fastq	F21E	49501	48140	47630	96.2203
	Euk_O11A.fastq	O11A	51396	49168	48297	93.9703
	Euk_O11B.fastq	O11B	24113	23002	22568	93.5927
	Euk_O11C.fastq	O11C	54810	52091	51075	93.1856
	Euk_O11D.fastq	O11D	19398	18435	18123	93.4272
	Euk_O11E.fastq	O11E	45960	44215	43545	94.7454
	Euk_O12A.fastq	O12A	29592	28271	27672	93.5118
	Euk_O12B.fastq	O12B	18231	17174	16706	91.6351
	Euk_O12C.fastq	O12C	22189	20823	20258	91.2975
	Euk_O12D.fastq	O12D	11917	11211	10901	91.4744
	Euk_O12E.fastq	O12E	16359	15176	14838	90.7024
	Euk_O21A.fastq	O21A	58141	55141	54218	93.2526
	Euk_O21B.fastq	O21B	28811	27504	27055	93.9051
	Euk_O21C.fastq	O21C	72461	70022	69209	95.5121
	Euk_O21D.fastq	O21D	21035	19835	19597	93.1638
	Euk_O21E.fastq	O21E	38110	36355	36090	94.6996
	Euk_R0.fastq	R0	41171	37798	36461	88.5599
	Euk_RA.fastq	RA	11067	9109	8936	80.7446
	Euk_RB.fastq	RB	27308	23737	22959	84.0743
	Euk_RC.fastq	RC	36899	32108	31223	84.6175
	Euk_RD.fastq	RD	28600	25808	24905	87.0804
	Euk_RE.fastq	RE	7728	5777	5685	73.5637
	Euk_RxA.fastq	RxA	80653	66804	66437	82.3739
	Euk_RxB.fastq	RxB	29520	28369	28263	95.7419
	Euk_RxC.fastq	RxC	73147	68181	67495	92.2731
	Euk_RxD.fastq	RxD	23101	21150	20979	90.8143
	Euk_RxE.fastq	RxE	51830	47629	47000	90.6811
	Euk_S0.fastq	S0	5063	4144	3984	78.6885
	Euk_SA.fastq	SA	10679	9549	9084	85.0641
	Euk_SB.fastq	SB	10572	10014	9511	89.9641
	Euk_SC.fastq	SC	27381	25713	24138	88.156
	Euk_SD.fastq	SD	45436	42825	40486	89.1056
	Euk_SE.fastq	SE	25532	24280	23273	91.1523
	Euk_SxA.fastq	SxA	32968	31563	30402	92.2167
	Euk_SxB.fastq	SxB	47036	44965	43099	91.6298
	Euk_SxC.fastq	SxC	26860	25882	24881	92.6322
	Euk_SxD.fastq	SxD	18849	17862	17063	90.5247
	Euk_SxE.fastq	SxE	26388	25035	23973	90.8481
		Mean:	31753.4	29782.7	29077.7	90.8299
		Min:	5063	4144	3984	73.5637
		Max:	80653	70022	69209	96.2203
		Total:	1651179	1548699	1512039
				Retained seqs:	0.620632
